# Supplementary material for: Progressive Domain Segregation in Early Embryonic Development and Underlying Correlation to Genetic and Epigenetic Changes
Source: Cells. 2021 Sep 23;10(10):2521. doi: 10.3390/cells10102521 (PMC8534146; doi:10.3390/cells10102521)
Supplement: Supplementary file 1 [file cells-10-02521-s001.zip]

Archive with 2 entries (2 files):
- Additional file 2.Data_Sources.xlsx
- cells-1369164-Additional file 1.pdf
